# Supplementary material for: Inhibition of base editors with anti-deaminases derived from viruses
Source: Nat Commun. 2022 Feb 1;13:597. doi: 10.1038/s41467-022-28300-0 (PMC8807840; doi:10.1038/s41467-022-28300-0)
Supplement: Supplementary file 4 — Source Data [file 41467_2022_28300_MOESM4_ESM.xlsx]

## Sheet: Fig 1
Fig 1c
	No Ade			Ade1			Ade2			Ade3			Ade4			Ade5			Ade6			Ade7			Untreated
	Repeat1	Repeat2	Repeat3	Repeat1	Repeat2	Repeat3	Repeat1	Repeat2	Repeat3	Repeat1	Repeat2	Repeat3	Repeat1	Repeat2	Repeat3	Repeat1	Repeat2	Repeat3	Repeat1	Repeat2	Repeat3	Repeat1	Repeat2	Repeat3	Repeat1	Repeat2	Repeat3
A3A-CBE	50	63	68	61	63	60	44	41	40	55	60	53	54	63	55	63	56	54	55	57	53	47	63	54	2	1	2
A3B-CBE	63	56	59	8	6	12	21	22	24	57	55	53	59	56	56	55	54	52	52	50	53	49	47	52	2	1	2
A3G-CBE	21	30	38	28	30	31	27	30	28	8	7	5	6	5	7	34	35	31	29	26	30	35	21	29	2	1	2
Fig 1d
	No Ade			Ade1			Ade2			Ade3			Ade4			Ade5			Ade6			Ade7			Untreated
	Repeat1	Repeat2	Repeat3	Repeat1	Repeat2	Repeat3	Repeat1	Repeat2	Repeat3	Repeat1	Repeat2	Repeat3	Repeat1	Repeat2	Repeat3	Repeat1	Repeat2	Repeat3	Repeat1	Repeat2	Repeat3	Repeat1	Repeat2	Repeat3	Repeat1	Repeat2	Repeat3
A3A-CBE	70	65	60	61	63	65	32	27	25	55	60	67	59	63	60	63	60	60	63	57	59	55	64	60	3	2	1
A3B-CBE	52	60	48	10	7	8	16	18	20	55	46	47	47	45	49	48	52	46	45	42	49	55	48	50	3	2	1
A3G-CBE	45	43	38	38	45	40	36	41	37	14	11	10	16	10	9	46	38	37	39	44	38	43	47	42	3	2	1
Fig 1e
	No Ade	1:4	1:2	1:1	2:1	3:1	4:1	5:1	6:1	Untreated
Repeat1	50	60	53	44	39	32	30	28	26	2
Repeat2	63	59	56	41	40	38	28	30	28	1
Repeat3	68	55	50	40	34	30	33	32	32	2
Fig 1f
	No Ade	Ade1								Ade2								Untreated
		1:4	1:2	1:1	2:1	3:1	4:1	5:1	6:1	1:4	1:2	1:1	2:1	3:1	4:1	5:1	6:1
Repeat1	63	40	30	8	7	3	3	3	3	34	35	21	18	18	16	16	17	2
Repeat2	56	49	30	6	9	5	2	1	2	39	36	22	20	15	13	14	12	1
Repeat3	59	42	25	12	6	6	1	3	1	43	30	24	21	17	13	12	13	2
Fig 1g
	No Ade	Ade3								Ade4								Untreated
		1:4	1:2	1:1	2:1	3:1	4:1	5:1	6:1	1:4	1:2	1:1	2:1	3:1	4:1	5:1	6:1
Repeat1	21	8	10	8	7	7	8	6	5	14	12	6	7	7	6	7	6	2
Repeat2	30	11	11	7	5	5	4	5	4	12	10	5	8	5	5	5	7	1
Repeat3	38	10	9	5	5	4	4	7	7	11	11	7	4	5	5	4	4	2

## Sheet: Fig 2
Fig 2b
	No Ade			Ade1			Ade2			Ade3			Ade4			Untreated
	Repeat1	Repeat2	Repeat3	Repeat1	Repeat2	Repeat3	Repeat1	Repeat2	Repeat3	Repeat1	Repeat2	Repeat3	Repeat1	Repeat2	Repeat3	Repeat1	Repeat2	Repeat3
A3B-CBE	63	56	59	8	6	12	21	22	24	57	55	58	59	56	56	2	1	2
A3Bctd-CBE	63	61	58	14	10	9	21	25	20	58	52	57	57	53	54	2	1	2
A3G-CBE	21	30	38	28	30	31	27	30	28	8	7	5	6	5	7	2	1	2
A3Gctd-CBE	28	37	34	38	32	28	34	30	28	30	28	26	34	30	29	2	1	2
Fig 2c
Fig 2d
	A3Bctd-CBE			A3G-CBE
	No	Ade1	Ade2	No	Ade3	Ade4
Repeat1	1.38	0.83	1.33	1.24	0.301	0.35
Repeat2	1.223	0.91	0.81	1.3	0.28	0.26
Repeat3	1.12	1.1	0.78	1.35	0.28	0.27
Fig 2e
	Repeat1	Repeat2	Repeat3
A3A	1.14	1.03	1.02
A3A-L1B	3.37	3.1	3.28
A3A-L7G	0.85	0.95	0.95
A3Bctd	4.51	6.1	5.12
A3Bctd-L1A	1.5	1.6	1.31
A3Bctd-L7G	1.24	0.97	0.96
A3Gctd	0.73	1.15	1.01
A3Gctd-L1B	5.21	4.23	8.01
A3Gctd-L7B	1.46	1.37	1.14
A3Gctd-L1L7B	8.25	4.14	4.6
Fig 2f
	Repeat1	Repeat2	Repeat3
A3A	2.18	2.4	2.41
A3A-L1B	2.45	2.08	2.3
A3A-L7G	2.25	3.14	3.16
A3Bctd	3	2.44	3.12
A3Bctd-L1A	2.147	2	2.1
A3Bctd-L7G	3.41	2.26	2.38
A3Gctd	0.82	1.23	1.12
A3Gctd-L1B	1.66	1.22	1.11
A3Gctd-L7B	0.97	1.6	1.28
A3Gctd-L1L7B	1.13	1.03	0.85

## Sheet: Fig 3
Fig 3b
	No			Ade
	Repeat1	Repeat2	Repeat3	Repeat1	Repeat2	Repeat3
rA1	25	28	30	28	30	31
A3A-N57G	50	45	42	28	28	24
A3A-Y130F	22	15	18	7	10	8
A3Bctd-R211A	53	52	58	14	15	12
A3Bctd-R211K	44	37	36	17	16	14
Fig 3c
	No			Ade
	Repeat1	Repeat2	Repeat3	Repeat1	Repeat2	Repeat3
rA1	45	45	40	50	45	42
A3A-N57G	22	22	24	2	3	4
A3A-Y130F	32	30	28	7	8	10
A3Bctd-R211A	26	27	33	5	2	3
A3Bctd-R211K	51	58	52	12	11	9
Fig 3e
	No			Ade1
	Repeat1	Repeat2	Repeat3	Repeat1	Repeat2	Repeat3
C3	38	34	37	6	5	3
A4	59	52	59	15	16	12
C6	50	44	48	7	6	4
A9	22	19	20	9	9	7
C12	47	42	47	7	6	5
Fig 3f
	No			Ade1
	Repeat1	Repeat2	Repeat3	Repeat1	Repeat2	Repeat3
A2	18	21	19	6	5	5
A3	29	33	28	9	9	7
A5	49	59	52	16	16	14
C6	25	23	23	7	6	5
A8	49	58	52	15	16	14
A9	10	12	10	4	4	2
C11	7	8	6	1	2	1
A12	7	6	6	4	2	2
Fig 3h
	No			Ade1
	Repeat1	Repeat2	Repeat3	Repeat1	Repeat2	Repeat3
C3	1	1	2	1	1	2
A4	45	45	40	39	35	34
C6	20	22	20	3	3	2
A9	27	27	24	27	25	24
C12	2	2	1	0	1	2
Fig 3i
	No			Ade1
	Repeat1	Repeat2	Repeat3	Repeat1	Repeat2	Repeat3
A2	41	35	34	19	16	16
A3	52	43	46	25	23	23
A5	66	59	59	42	38	38
C6	5	3	7	3	1	0
A8	68	57	58	42	37	36
A9	26	22	21	12	11	9
C11	1	2	1	2	1	0
A12	11	12	10	5	5	3

## Sheet: Fig 4
Fig 4b
	No			Ade3			Ade4
	Repeat1	Repeat2	Repeat3	Repeat1	Repeat2	Repeat3	Repeat1	Repeat2	Repeat3
rA1	61	59	57	66	60	58	59	68	62
A3G	30	34	28	8	7	5	6	5	7
1-196	58	53	55	59	51	52	47	54	51
1-245	62	53	55	52	55	50	55	50	49
105-196	43	40	45	40	48	43	45	42	42
105-245	54	53	50	57	54	52	50	54	49
dA3G-rA1	59	48	47	38	42	35	37	33	32
Fig 4c
	No			Ade3			Ade4
	Repeat1	Repeat2	Repeat3	Repeat1	Repeat2	Repeat3	Repeat1	Repeat2	Repeat3
rA1	48	63	55	50	56	53	46	54	53
A3G	47	35	38	13	12	10	13	10	15
1-196	36	31	34	33	31	31	32	29	32
1-245	40	43	37	33	31	38	32	34	39
105-196	33	38	34	30	36	33	28	35	32
105-245	45	36	37	35	45	38	40	34	37
dA3G-rA1	45	38	34	28	23	22	25	29	23
Fig 4d
		No			Ade3			Ade4
		Repeat1	Repeat2	Repeat3	Repeat1	Repeat2	Repeat3	Repeat1	Repeat2	Repeat3
FANCF	ABE8e	30	27	25	28	32	29	25	33	27
	dA3G-8e	29	24	25	6	7	8	9	5	7
RNF2	ABE8e	47	46	40	50	45	47	42	48	45
	dA3G-8e	38	45	37	18	15	14	16	19	13

## Sheet: Fig 5
Fig 5a
	No			AcrIIC1			AcrIIA5			Ade1			Ade2			Untreated
	Repeat1	Repeat2	Repeat3	Repeat1	Repeat2	Repeat3	Repeat1	Repeat2	Repeat3	Repeat1	Repeat2	Repeat3	Repeat1	Repeat2	Repeat3	Repeat1	Repeat2	Repeat3
A3A-CBE	58	59	63	60	51	50	21	22	17	59	62	58	44	50	40	2	1	2
A3Bctd-CBE	52	47	61	52	49	48	11	12	9	9	13	10	21	27	22	2	1	2
Fig 5b
EMX1-1 OT1	No			AcrIIC1			AcrIIA5			Ade1			Ade2			Untreated
	Repeat1	Repeat2	Repeat3	Repeat1	Repeat2	Repeat3	Repeat1	Repeat2	Repeat3	Repeat1	Repeat2	Repeat3	Repeat1	Repeat2	Repeat3	Repeat1	Repeat2	Repeat3
A3A-CBE	38	30	39	27	31	36	1	2	3	9	12	8	7	5	5	1	2	1
A3Bctd-CBE	39	34	35	37	35	34	2	1	1	1	2	1	2	2	1	1	2	1
EMX1-1 OT2	No			AcrIIC1			AcrIIA5			Ade1			Ade2			Untreated
	Repeat1	Repeat2	Repeat3	Repeat1	Repeat2	Repeat3	Repeat1	Repeat2	Repeat3	Repeat1	Repeat2	Repeat3	Repeat1	Repeat2	Repeat3	Repeat1	Repeat2	Repeat3
A3A-CBE	38	40	34	25	36	32	3	3	2	6	8	8	4	5	3	2	3	1
A3Bctd-CBE	15	11	14	12	10	12	2	2	1	3	2	1	2	3	1	2	3	1
Fig 5c
Sa site5	No			AcrIIC1			AcrIIA5			Ade1			Ade2			Untreated
	Repeat1	Repeat2	Repeat3	Repeat1	Repeat2	Repeat3	Repeat1	Repeat2	Repeat3	Repeat1	Repeat2	Repeat3	Repeat1	Repeat2	Repeat3	Repeat1	Repeat2	Repeat3
A3A-CBE	37	40	35	28	33	42	22	25	27	25	28	23	12	14	10	3	2	1
A3Bctd-CBE	21	19	22	21	20	25	12	11	9	6	2	3	3	1	4	3	1	2
Sa site6	No			AcrIIC1			AcrIIA5			Ade1			Ade2			Untreated
	Repeat1	Repeat2	Repeat3	Repeat1	Repeat2	Repeat3	Repeat1	Repeat2	Repeat3	Repeat1	Repeat2	Repeat3	Repeat1	Repeat2	Repeat3	Repeat1	Repeat2	Repeat3
A3A-CBE	28	35	31	35	30	29	33	25	22	25	26	23	19	22	17	1	3	1
A3Bctd-CBE	12	17	19	15	18	14	14	11	10	1	2	0	3	4	2	1	3	1
Sa site14	No			AcrIIC1			AcrIIA5			Ade1			Ade2			Untreated
	Repeat1	Repeat2	Repeat3	Repeat1	Repeat2	Repeat3	Repeat1	Repeat2	Repeat3	Repeat1	Repeat2	Repeat3	Repeat1	Repeat2	Repeat3	Repeat1	Repeat2	Repeat3
A3A-CBE	32	36	38	38	30	33	33	28	30	27	32	26	17	21	15	2	2	1
A3Bctd-CBE	18	20	17	13	15	18	6	6	8	2	3	1	2	2	1	2	2	1
Sa site17	No			AcrIIC1			AcrIIA5			Ade1			Ade2			Untreated
	Repeat1	Repeat2	Repeat3	Repeat1	Repeat2	Repeat3	Repeat1	Repeat2	Repeat3	Repeat1	Repeat2	Repeat3	Repeat1	Repeat2	Repeat3	Repeat1	Repeat2	Repeat3
A3A-CBE	28	34	29	34	27	25	34	31	25	27	25	23	9	9	7	2	3	1
A3Bctd-CBE	27	29	33	33	28		20	18	15	2	3	1	4	4	2	2	3	1

## Sheet: Fig 6
Fig 6b
	293T			Huh7
	No	Ade1	Ade1-3xmiR-122BS	No	Ade1	Ade1-3xmiR-122BS
Repeat1	63	14	15	15	3	15
Repeat2	65	7	16	14	3	17
Repeat3	55	10	8	12	5	15
Fig 6c
	293T			Huh7
	No	Ade1	Ade1-3xmiR-122BS	No	Ade1	Ade1-3xmiR-122BS
Repeat1	47	10	20	15	7	15
Repeat2	54	13	10	17	6	13
Repeat3	47	8	13	15	9	18

## Sheet: Fig S1
Fig S1b
	No Ade			Ade1			Ade2			Untreated
	Repeat1	Repeat2	Repeat3	Repeat1	Repeat2	Repeat3	Repeat1	Repeat2	Repeat3	Repeat1	Repeat2	Repeat3
mA3CDA1	32	33	38	41	34	32	33	35	30	2	1	2
RmA3Bctd	69	65	63	58	55	55	57	57	63	2	1	2
SsA3Bctd	29	32	35	37	36	33	33	37	32	2	1	2
Fig S1c
	No Ade			Ade1			Ade2			Untreated
	Repeat1	Repeat2	Repeat3	Repeat1	Repeat2	Repeat3	Repeat1	Repeat2	Repeat3	Repeat1	Repeat2	Repeat3
mA3CDA1	45	40	40	46	40	42	45	42	43	3	2	1
RmA3Bctd	61	54	56	41	38	37	54	46	47	3	2	1
SsA3Bctd	21	31	32	33	29	28	34	30	30	3	2	1
Fig S1d
	No Ade			Ade1			Ade2			Untreated
	Repeat1	Repeat2	Repeat3	Repeat1	Repeat2	Repeat3	Repeat1	Repeat2	Repeat3	Repeat1	Repeat2	Repeat3
mA3CDA1	32	43	40	42	39	38	41	40	34	3	2	1
RmA3Bctd	64	64	60	52	52	57	59	44	50	3	2	1
SsA3Bctd	36	25	35	35	33	32	40	36	34	3	2	1

## Sheet: Fig S3
Fig S3c
	No Ade			Ade1			Ade2
	Repeat1	Repeat2	Repeat3	Repeat1	Repeat2	Repeat3	Repeat1	Repeat2	Repeat3
A3A	70	65	60	61	63	60	32	27	25
A3A-L1B	54	50	46	16	16.1	14	22	24	20
A3A-L7G	18	22	19	21	23	20	8	7	6
A3Bctd	63	61	60	14	10	12	21	25	20
A3Bctd-L1A	45	48	42	30	30	32	21	24	20
A3Bctd-L7G	41	34	31	33	35	32	12	15	13
A3Gctd	28	37	34	38	32	34	34	30	34
A3Gctd-L1B	10	8	8	2	2	1	6	8	8
A3Gctd-L7B	38	37	32	26	27	28	39	23	25
A3Gctd-L1L7B	33	29	23	4	7	5	29	28	27
Fig S3d
	C6			C7			C8			C11			C14			C17			C19			C20
	Repeat1	Repeat2	Repeat3	Repeat1	Repeat2	Repeat3	Repeat1	Repeat2	Repeat3	Repeat1	Repeat2	Repeat3	Repeat1	Repeat2	Repeat3	Repeat1	Repeat2	Repeat3	Repeat1	Repeat2	Repeat3	Repeat1	Repeat2	Repeat3
A3A	70	65	60	60	48	55	65	50	50	55	45	60	50	40	44	1	0	1	2	1	1	1	2	1
A3A-L1B	54	50	46	51	46	47	48	44	42	30	27	27	10	8	7	2	1	1	1	2	1	2	1	0
A3A-L7G	13	15	13	18	22	20	14	18	15	7	8	7	6	7	6	1	2	1	2	1	0	1	2	1
A3Bctd	63	61	60	50	45	46	39	40	50	39	37	50	7	6	5	2	1	0	3	1	1	2	1	0
A3Bctd-L1A	45	48	42	44	46	42	39	41	38	40	42	41	32	32	30	3	1	1	1	2	1	1	3	1
A3Bctd-L7G	41	34	31	37	31	31	41	32	33	11	11	10	2	1	2	2	1	0	2	1	0	1	2	1
A3Gctd	7	6	6	33	23	25	28	37	34	2	1	1	3	3	1	2	3	1	2	3	1	2	1	0
A3Gctd-L1B	10	8	8	7	6	6	6	6	5	2	1	1	2	3	2	1	2	1	1	2	1	2	3	1
A3Gctd-L7B	38	37	32	17	14	14	10	6	7	5	4	3	2	2	1	2	1	0	2	1	0	1	2	1
A3Gctd-L1L7B	33	29	23	15	12	11	4	3	2	4	2	2	2	1	1	1	2	1	3	1	2	2	1	0

## Sheet: Fig S6
Fig S6b
	No Ade			Ade1			Ade2			Ade3			Ade4
	Repeat1	Repeat2	Repeat3	Repeat1	Repeat2	Repeat3	Repeat1	Repeat2	Repeat3	Repeat1	Repeat2	Repeat3	Repeat1	Repeat2	Repeat3
rA1-CBE	59	57	68	61	61	54	50	67	55	64	56	59	56	57	52
eAID-CBE	65	57	69	61	66	60	60	55	57	73	67	63	55	57	62
eCDA1-CBE	53	56	60	60	58	59	55	59	52	45	48	59	59	50	54
ABE8e	33	35	38	26	21	38	30	35	32	30	37	32	30	33	31

## Sheet: Fig S7
Fig S7b
EMX1-1	rA1-CBE			A3B-CBE			A3Bctd-CBE
	Repeat1	Repeat2	Repeat3	Repeat1	Repeat2	Repeat3	Repeat1	Repeat2	Repeat3
C5	59	57	59	61	58	58	53	57	63
C6	54	52	51	59	56	55	52	49	62
C10	2	1	2	3	2	2	3	2	4
ABE site7	rA1-CBE			A3B-CBE			A3Bctd-CBE
	Repeat1	Repeat2	Repeat3	Repeat1	Repeat2	Repeat3	Repeat1	Repeat2	Repeat3
C6	63	60	59	69	62	60	55	57	56
C11	7	8	5	1	2	1	0	1	1
RNF2	rA1-CBE			A3B-CBE			A3Bctd-CBE
	Repeat1	Repeat2	Repeat3	Repeat1	Repeat2	Repeat3	Repeat1	Repeat2	Repeat3
C3	55	51	52	43	44	41	59	54	55
C6	63	56	58	46	50	45	64	59	60
C12	11	13	10	37	38	35	60	56	57
Fig S7c
EMX1-2	rA1-CBE			A3B-CBE			A3Bctd-CBE
	Repeat1	Repeat2	Repeat3	Repeat1	Repeat2	Repeat3	Repeat1	Repeat2	Repeat3
C3	11	9	8	32	31	29	26	27	24
C4	56	58	54	64	61	59	72	74	70
C5	60	61	59	63	62	59	71	73	70
C6	63	63	60	62	63	60	72	74	69
C8	63	66	60	63	66	62	72	75	71
C9	58	56	54	59	58	56	68	70	70
C10	45	43	41	23	22	21	29	30	28
C12	18	18	15	36	36	33	62	63	60
C13	4	4	3	24	24	22	45	45	43
C14	6	5	4	11	11	9	21	22	20
FANCF	rA1-CBE			A3B-CBE			A3Bctd-CBE
	Repeat1	Repeat2	Repeat3	Repeat1	Repeat2	Repeat3	Repeat1	Repeat2	Repeat3
C6	55	52	51	45	55	47	60	45	53
C7	54	48	50	40	54	50	57	39	48
C8	52	45	46	37	50	45	58	39	54
C11	40	35	39	37	48	45	56	37	54
C14	1	2	1	6	8	4	10	7	8
ABE site8	rA1-CBE			A3B-CBE			A3Bctd-CBE
	Repeat1	Repeat2	Repeat3	Repeat1	Repeat2	Repeat3	Repeat1	Repeat2	Repeat3
C6	38	48	42	31	24	28	44	38	40
C11	0	1	2	3	2	1	10	5	7
HEK site2	rA1-CBE			A3B-CBE			A3Bctd-CBE
	Repeat1	Repeat2	Repeat3	Repeat1	Repeat2	Repeat3	Repeat1	Repeat2	Repeat3
C4	62	57	57	52	55	52	55	60	54
C6	62	57	56	55	57	53	50	57	52
C11	5	2	2	8	3	4	10	13	10
Fig S7d
rA1-CBE	A3B-CBE	A3Bctd-CBE
63	69	55
60	62	57
59	60	56
38	31	44
48	24	38
42	28	40
59	61	53
57	58	57
59	58	63
63	63	72
66	66	75
60	62	71
55	45	60
52	55	45
51	47	53
57	52	55
62	55	60
57	52	54
63	46	64
56	50	59
58	45	60
Fig S7f
	No Ade			Ade1			Ade2			Untreated
	Repeat1	Repeat2	Repeat3	Repeat1	Repeat2	Repeat3	Repeat1	Repeat2	Repeat3	Repeat1	Repeat2	Repeat3
EMX1-1	63	61	56	14	10	10	21	25	20	2	1	2
ABE site7	68	60	63	8	7	6	9	11	9	4	1	2
RNF2	54	55	48	4	3	2	39	31	32	3	1	1
EMX1-2	60	70	55	6	5	4	10	15	11	2	1	3
FANCF	52	60	48	10	7	8	16	18	20	3	2	1
ABE site8	33	28	38	2	2	1	1	2	1	0	2	1
HEK site2	60	60	55	6	8	6	18	16	15	3	1	2

[truncated: 5 more sheets: Fig S8, Fig S9, Fig S10, Fig S11, Fig S12]
